# Supplementary material for: New ψ-Santonin Derivatives from Crossostephium chinense and Their Anti-Proliferative Activities against Leishmania major and Human Cancer Cells A549
Source: Molecules. 2023 Dec 15;28(24):8108. doi: 10.3390/molecules28248108 (PMC10746127; doi:10.3390/molecules28248108)
Supplement: Supplementary file 1 [file molecules-28-08108-s001.zip]

Archive with 1 entries (1 files):
- molecules-2740921-supplementary.pdf
